# Supplementary material for: Insights, Advantages, and Barriers of Teledermatology vs. Face-to-Face Dermatology for the Diagnosis and Follow-Up of Non-Melanoma Skin Cancer: A Systematic Review
Source: Cancers (Basel). 2024 Jan 30;16(3):578. doi: 10.3390/cancers16030578 (PMC10854718; doi:10.3390/cancers16030578)
Supplement: Supplementary file 1 [file cancers-16-00578-s001.zip]

Archive with 1 entries (1 files):
- cancers-2672019-supplementary.pdf
